# Supplementary material for: Glucose Deprivation Induces Cancer Cell Death through Failure of ROS Regulation
Source: Int J Mol Sci. 2023 Jul 26;24(15):11969. doi: 10.3390/ijms241511969 (PMC10418724; doi:10.3390/ijms241511969)
Supplement: Supplementary file 1 [file ijms-24-11969-s001.zip]

Archive with 1 entries (1 files):
- ijms-2516363-supplementary.pdf
